# Supplementary material for: Influences of Spices on the Flavor of Meat Analogs and Their Potential Pathways
Source: Foods. 2023 Apr 15;12(8):1650. doi: 10.3390/foods12081650 (PMC10137762; doi:10.3390/foods12081650)
Supplement: Supplementary file 1 [file foods-12-01650-s001.zip]

Archive with 1 entries (1 files):
- foods-2249287-supplementary.pdf
